# Supplementary material for: Explainable AI decision support improves accuracy during telehealth strep throat screening
Source: Commun Med (Lond). 2024 Jul 24;4:149. doi: 10.1038/s43856-024-00568-x (PMC11269612; doi:10.1038/s43856-024-00568-x)
Supplement: Supplementary file 4 — Supplementary Data 1 [file 43856_2024_568_MOESM4_ESM.zip]

Archive with 5 entries (5 files):
- objective_measures.csv
- __MACOSX/._objective_measures.csv
- survey_responses.csv
- analysis_code.R
- __MACOSX/._analysis_code.R
