# Supplementary material for: Explainable AI decision support improves accuracy during telehealth strep throat screening
Source: Commun Med (Lond). 2024 Jul 24;4:149. doi: 10.1038/s43856-024-00568-x (PMC11269612; doi:10.1038/s43856-024-00568-x)
Supplement: Supplementary file 4 — Supplementary Data 1 [file 43856_2024_568_MOESM4_ESM.zip › objective_measures.csv]

record_id	condition	sens	spec	ppv	npv	agreement_rate	conf_neg	demo_provider	demo_years
2	centor	0.4999975000125	0.4999975000125	0.4999975000125	0.4999975000125	0.5	0.5	1	2
2	performance	0.999995000025	0.4999975000125	0.666664444451852	0.999990000099999	0.75	0	1	2
4	centor	0	0.999995000025	0	0.499998750003125	0.5	0.5	1	2
4	performance	0.4999975000125	0.999995000025	0.999990000099999	0.666664444451852	0.75	0	1	2
7	centor	0	0.999995000025	0	0.499998750003125	0.5	0.5	1	3
7	features	0.4999975000125	0.999995000025	0.999990000099999	0.666664444451852	0.75	1	1	3
10	centor	0	0.999995000025	0	0.499998750003125	0.5	0	1	2
10	performance	0.4999975000125	0.4999975000125	0.4999975000125	0.4999975000125	0.5	0.5	1	2
11	centor	0.4999975000125	0.4999975000125	0.4999975000125	0.4999975000125	0.5	0.5	1	2
11	examples	0.4999975000125	0.999995000025	0.999990000099999	0.666664444451852	0.75	0	1	2
12	centor	0	0.999995000025	0	0.499998750003125	0.5	0.5	1	2
12	features	0.999995000025	0.999995000025	0.999995000025	0.999995000025	1	0	1	2
14	centor	0	0.4999975000125	0	0.333332222225926	0.25	0.5	1	1
14	features	0.4999975000125	0.999995000025	0.999990000099999	0.666664444451852	0.75	0	1	1
18	centor	0	0.999995000025	0	0.499998750003125	0.5	0	1	3
18	performance	0.4999975000125	0.999995000025	0.999990000099999	0.666664444451852	0.75	0.5	1	3
19	centor	0	0.4999975000125	0	0.333332222225926	0.25	0.5	1	5
19	examples	0.4999975000125	0.4999975000125	0.4999975000125	0.4999975000125	0.5	0.5	1	5
22	centor	0	0.4999975000125	0	0.333332222225926	0.25	0	3	2
22	features	0.4999975000125	0.4999975000125	0.4999975000125	0.4999975000125	0.5	0.5	3	2
24	centor	0	0.4999975000125	0	0.333332222225926	0.25	0	1	5
24	examples	0.4999975000125	0.4999975000125	0.4999975000125	0.4999975000125	0.5	0.5	1	5
30	centor	0.4999975000125	0.4999975000125	0.4999975000125	0.4999975000125	0.5	0	1	4
30	examples	0.4999975000125	0.999995000025	0.999990000099999	0.666664444451852	0.75	0	1	4
31	centor	0	0.999995000025	0	0.499998750003125	0.5	0.5	3	2
31	performance	0.4999975000125	0.999995000025	0.999990000099999	0.666664444451852	0.75	0	3	2
32	centor	0	0.999995000025	0	0.499998750003125	0.5	0	1	2
32	examples	0.999995000025	0.999995000025	0.999995000025	0.999995000025	1	0	1	2
33	centor	0	0.999995000025	0	0.499998750003125	0.5	0	1	3
33	performance	0.999995000025	0.4999975000125	0.666664444451852	0.999990000099999	0.75	0.5	1	3
35	centor	0	0.999995000025	0	0.499998750003125	0.5	0	1	2
35	performance	0.999995000025	0.4999975000125	0.666664444451852	0.999990000099999	0.75	0.5	1	2
39	centor	0	0.4999975000125	0	0.333332222225926	0.25	0	1	4
39	features	0.4999975000125	0.999995000025	0.999990000099999	0.666664444451852	0.75	0.5	1	4
44	centor	0	0.4999975000125	0	0.333332222225926	0.25	0.5	1	2
44	performance	0.4999975000125	0.999995000025	0.999990000099999	0.666664444451852	0.75	0.5	1	2
46	centor	0	0.999995000025	0	0.499998750003125	0.5	0	2	2
46	examples	0.999995000025	0.999995000025	0.999995000025	0.999995000025	1	0	2	2
48	centor	0	0.4999975000125	0	0.333332222225926	0.25	0	3	5
48	features	0.4999975000125	0.4999975000125	0.4999975000125	0.4999975000125	0.5	1	3	5
49	centor	0	0.4999975000125	0	0.333332222225926	0.25	0.5	1	5
49	performance	0.4999975000125	0.999995000025	0.999990000099999	0.666664444451852	0.75	0	1	5
50	centor	0	0.999995000025	0	0.499998750003125	0.5	0.5	3	4
50	performance	0.4999975000125	0.999995000025	0.999990000099999	0.666664444451852	0.75	1	3	4
52	centor	0	0.4999975000125	0	0.333332222225926	0.25	0	2	1
52	examples	0.4999975000125	0.999995000025	0.999990000099999	0.666664444451852	0.75	0	2	1
53	centor	0	0.999995000025	0	0.499998750003125	0.5	0.5	3	2
53	performance	0.999995000025	0.4999975000125	0.666664444451852	0.999990000099999	0.75	0.5	3	2
55	centor	0	0.999995000025	0	0.499998750003125	0.5	0	3	1
55	examples	0.4999975000125	0.999995000025	0.999990000099999	0.666664444451852	0.75	0	3	1
57	centor	0	0.999995000025	0	0.499998750003125	0.5	0.5	1	5
57	examples	0.4999975000125	0.999995000025	0.999990000099999	0.666664444451852	0.75	0.5	1	5
59	centor	0	0.999995000025	0	0.499998750003125	0.5	0.5	1	3
59	features	0.4999975000125	0	0.333332222225926	0	0.25	1	1	3
60	centor	0.4999975000125	0.999995000025	0.999990000099999	0.666664444451852	0.75	0.5	1	1
60	examples	0.4999975000125	0.999995000025	0.999990000099999	0.666664444451852	0.75	0.5	1	1
63	centor	0	0.999995000025	0	0.499998750003125	0.5	0.5	3	3
63	performance	0.999995000025	0.4999975000125	0.666664444451852	0.999990000099999	0.75	0	3	3
64	centor	0.4999975000125	0.4999975000125	0.4999975000125	0.4999975000125	0.5	0	2	1
64	features	0.4999975000125	0.4999975000125	0.4999975000125	0.4999975000125	0.5	0.5	2	1
66	centor	0.4999975000125	0.4999975000125	0.4999975000125	0.4999975000125	0.5	0	1	3
66	performance	0.999995000025	0.999995000025	0.999995000025	0.999995000025	1	0	1	3
116	centor	0	0.4999975000125	0	0.333332222225926	0.25	0.5	1	1
116	features	0.4999975000125	0.4999975000125	0.4999975000125	0.4999975000125	0.5	0.5	1	1
120	centor	0	0.4999975000125	0	0.333332222225926	0.25	0.5	1	3
120	examples	0.4999975000125	0.999995000025	0.999990000099999	0.666664444451852	0.75	0	1	3
121	centor	0	0.999995000025	0	0.499998750003125	0.5	0	1	2
121	examples	0.4999975000125	0.999995000025	0.999990000099999	0.666664444451852	0.75	0	1	2
123	centor	0.4999975000125	0.4999975000125	0.4999975000125	0.4999975000125	0.5	0.5	1	2
123	features	0.999995000025	0.999995000025	0.999995000025	0.999995000025	1	0.5	1	2
131	centor	0	0.999995000025	0	0.499998750003125	0.5	0.5	1	1
131	features	0.999995000025	0	0.499998750003125	0	0.5	1	1	1
140	centor	0	0.999995000025	0	0.499998750003125	0.5	0.5	1	2
140	features	0.4999975000125	0.4999975000125	0.4999975000125	0.4999975000125	0.5	0.5	1	2
151	centor	0	0.999995000025	0	0.499998750003125	0.5	0.5	3	2
151	features	0.4999975000125	0.999995000025	0.999990000099999	0.666664444451852	0.75	1	3	2
154	centor	0	0.4999975000125	0	0.333332222225926	0.25	0	3	2
154	features	0.4999975000125	0.4999975000125	0.4999975000125	0.4999975000125	0.5	0.5	3	2
155	centor	0	0.999995000025	0	0.499998750003125	0.5	0	1	5
155	examples	0.999995000025	0.999995000025	0.999995000025	0.999995000025	1	0	1	5
157	centor	0.4999975000125	0.999995000025	0.999990000099999	0.666664444451852	0.75	0	3	3
157	examples	0.999995000025	0.999995000025	0.999995000025	0.999995000025	1	0.5	3	3
158	centor	0	0.999995000025	0	0.499998750003125	0.5	0.5	1	1
158	performance	0.4999975000125	0.999995000025	0.999990000099999	0.666664444451852	0.75	0.5	1	1
159	centor	0	0.999995000025	0	0.499998750003125	0.5	0.5	1	1
159	examples	0.4999975000125	0.999995000025	0.999990000099999	0.666664444451852	0.75	0	1	1
162	centor	0	0.999995000025	0	0.499998750003125	0.5	0.5	2	1
162	examples	0.4999975000125	0.999995000025	0.999990000099999	0.666664444451852	0.75	0.5	2	1
164	centor	0.4999975000125	0.999995000025	0.999990000099999	0.666664444451852	0.75	0	3	1
164	examples	0.4999975000125	0.999995000025	0.999990000099999	0.666664444451852	0.75	0.5	3	1
169	centor	0	0.999995000025	0	0.499998750003125	0.5	0.5	1	1
169	features	0.999995000025	0.999995000025	0.999995000025	0.999995000025	1	0	1	1
172	centor	0	0.4999975000125	0	0.333332222225926	0.25	0	1	1
172	performance	0.4999975000125	0.999995000025	0.999990000099999	0.666664444451852	0.75	0.5	1	1
185	centor	0	0.4999975000125	0	0.333332222225926	0.25	0.5	1	1
185	examples	0.4999975000125	0.999995000025	0.999990000099999	0.666664444451852	0.75	0	1	1
194	centor	0	0.999995000025	0	0.499998750003125	0.5	0	1	2
194	performance	0.4999975000125	0.999995000025	0.999990000099999	0.666664444451852	0.75	0.5	1	2
197	centor	0	0.999995000025	0	0.499998750003125	0.5	1	1	5
197	features	0.4999975000125	0	0.333332222225926	0	0.25	1	1	5
199	centor	0	0.4999975000125	0	0.333332222225926	0.25	0.5	2	2
199	examples	0.4999975000125	0.999995000025	0.999990000099999	0.666664444451852	0.75	1	2	2
202	centor	0.4999975000125	0	0.333332222225926	0	0.25	1	3	3
202	features	0.999995000025	0.999995000025	0.999995000025	0.999995000025	1	0	3	3
220	centor	0	0.999995000025	0	0.499998750003125	0.5	0	1	1
220	examples	0.4999975000125	0.999995000025	0.999990000099999	0.666664444451852	0.75	0.5	1	1
221	centor	0	0.999995000025	0	0.499998750003125	0.5	0	3	2
221	performance	0.4999975000125	0	0.333332222225926	0	0.25	0.5	3	2
222	centor	0	0.4999975000125	0	0.333332222225926	0.25	0	2	1
222	features	0.4999975000125	0.999995000025	0.999990000099999	0.666664444451852	0.75	0	2	1
228	centor	0	0.999995000025	0	0.499998750003125	0.5	0.5	2	2
228	examples	0.999995000025	0.999995000025	0.999995000025	0.999995000025	1	0.5	2	2
232	centor	0	0.4999975000125	0	0.333332222225926	0.25	1	3	1
232	examples	0.4999975000125	0.999995000025	0.999990000099999	0.666664444451852	0.75	0	3	1
236	centor	0.4999975000125	0.999995000025	0.999990000099999	0.666664444451852	0.75	0.5	1	5
236	features	0.4999975000125	0	0.333332222225926	0	0.25	1	1	5
241	centor	0	0.999995000025	0	0.499998750003125	0.5	0.5	1	5
241	features	0.4999975000125	0.999995000025	0.999990000099999	0.666664444451852	0.75	0.5	1	5
242	centor	0	0.4999975000125	0	0.333332222225926	0.25	0.5	1	5
242	performance	0.4999975000125	0.999995000025	0.999990000099999	0.666664444451852	0.75	1	1	5
244	centor	0.4999975000125	0.4999975000125	0.4999975000125	0.4999975000125	0.5	0	1	3
244	examples	0.4999975000125	0.999995000025	0.999990000099999	0.666664444451852	0.75	0.5	1	3
246	centor	0	0.4999975000125	0	0.333332222225926	0.25	0	2	5
246	performance	0.4999975000125	0.4999975000125	0.4999975000125	0.4999975000125	0.5	0.5	2	5
247	centor	0	0.999995000025	0	0.499998750003125	0.5	0	2	5
247	examples	0.4999975000125	0.999995000025	0.999990000099999	0.666664444451852	0.75	0	2	5
251	centor	0.4999975000125	0.4999975000125	0.4999975000125	0.4999975000125	0.5	1	1	1
251	examples	0.4999975000125	0.4999975000125	0.4999975000125	0.4999975000125	0.5	0.5	1	1
252	centor	0	0.999995000025	0	0.499998750003125	0.5	0.5	1	1
252	performance	0.4999975000125	0.999995000025	0.999990000099999	0.666664444451852	0.75	1	1	1
253	centor	0	0.999995000025	0	0.499998750003125	0.5	0	1	1
253	examples	0.4999975000125	0.999995000025	0.999990000099999	0.666664444451852	0.75	0	1	1
255	centor	0	0.999995000025	0	0.499998750003125	0.5	0.5	2	4
255	performance	0.4999975000125	0.4999975000125	0.4999975000125	0.4999975000125	0.5	1	2	4
259	centor	0	0.4999975000125	0	0.333332222225926	0.25	0.5	1	5
259	examples	0.4999975000125	0.999995000025	0.999990000099999	0.666664444451852	0.75	1	1	5
260	centor	0	0.4999975000125	0	0.333332222225926	0.25	0	2	2
260	performance	0.4999975000125	0.999995000025	0.999990000099999	0.666664444451852	0.75	0	2	2
262	centor	0	0.4999975000125	0	0.333332222225926	0.25	0.5	3	3
262	examples	0.999995000025	0.999995000025	0.999995000025	0.999995000025	1	0.5	3	3
264	centor	0	0.999995000025	0	0.499998750003125	0.5	0	3	3
264	performance	0.4999975000125	0.999995000025	0.999990000099999	0.666664444451852	0.75	0	3	3
266	centor	0	0.999995000025	0	0.499998750003125	0.5	0	3	2
266	features	0.999995000025	0	0.499998750003125	0	0.5	0	3	2
268	centor	0	0.999995000025	0	0.499998750003125	0.5	0.5	2	5
268	features	0.4999975000125	0.4999975000125	0.4999975000125	0.4999975000125	0.5	0.5	2	5
270	centor	0	0.999995000025	0	0.499998750003125	0.5	0	3	4
270	examples	0.4999975000125	0.999995000025	0.999990000099999	0.666664444451852	0.75	0	3	4
272	centor	0	0.999995000025	0	0.499998750003125	0.5	0.5	3	2
272	features	0.4999975000125	0.999995000025	0.999990000099999	0.666664444451852	0.75	0.5	3	2
274	centor	0.4999975000125	0.999995000025	0.999990000099999	0.666664444451852	0.75	0.5	3	2
274	features	0.4999975000125	0.4999975000125	0.4999975000125	0.4999975000125	0.5	0	3	2
275	centor	0	0.999995000025	0	0.499998750003125	0.5	0.5	3	3
275	performance	0.4999975000125	0.4999975000125	0.4999975000125	0.4999975000125	0.5	0	3	3
276	centor	0.4999975000125	0.4999975000125	0.4999975000125	0.4999975000125	0.5	0	3	3
276	features	0.4999975000125	0.4999975000125	0.4999975000125	0.4999975000125	0.5	1	3	3
278	centor	0	0.4999975000125	0	0.333332222225926	0.25	0	3	3
278	performance	0.999995000025	0.999995000025	0.999995000025	0.999995000025	1	0	3	3
279	centor	0	0.4999975000125	0	0.333332222225926	0.25	0.5	3	4
279	features	0.999995000025	0.4999975000125	0.666664444451852	0.999990000099999	0.75	0.5	3	4
281	centor	0	0.999995000025	0	0.499998750003125	0.5	0	3	4
281	performance	0.999995000025	0.4999975000125	0.666664444451852	0.999990000099999	0.75	0	3	4
282	centor	0	0.4999975000125	0	0.333332222225926	0.25	0.5	3	5
282	examples	0.999995000025	0.4999975000125	0.666664444451852	0.999990000099999	0.75	1	3	5
285	centor	0	0.999995000025	0	0.499998750003125	0.5	0	3	2
285	performance	0.4999975000125	0.999995000025	0.999990000099999	0.666664444451852	0.75	0.5	3	2
287	centor	0	0.4999975000125	0	0.333332222225926	0.25	0	3	2
287	examples	0.4999975000125	0.999995000025	0.999990000099999	0.666664444451852	0.75	0	3	2
288	centor	0	0.4999975000125	0	0.333332222225926	0.25	0	3	2
288	performance	0.4999975000125	0	0.333332222225926	0	0.25	0.5	3	2
289	centor	0	0.999995000025	0	0.499998750003125	0.5	0.5	3	2
289	performance	0.999995000025	0.999995000025	0.999995000025	0.999995000025	1	1	3	2
290	centor	0	0.4999975000125	0	0.333332222225926	0.25	0	3	3
290	performance	0.4999975000125	0.4999975000125	0.4999975000125	0.4999975000125	0.5	0	3	3
292	centor	0	0.4999975000125	0	0.333332222225926	0.25	0.5	3	5
292	features	0.4999975000125	0.4999975000125	0.4999975000125	0.4999975000125	0.5	0.5	3	5
294	centor	0	0.999995000025	0	0.499998750003125	0.5	0.5	3	2
294	examples	0.999995000025	0.4999975000125	0.666664444451852	0.999990000099999	0.75	1	3	2
295	centor	0.4999975000125	0.999995000025	0.999990000099999	0.666664444451852	0.75	0	1	5
295	features	0.4999975000125	0.4999975000125	0.4999975000125	0.4999975000125	0.5	0.5	1	5
296	centor	0.4999975000125	0.4999975000125	0.4999975000125	0.4999975000125	0.5	0	3	3
296	features	0.4999975000125	0.999995000025	0.999990000099999	0.666664444451852	0.75	1	3	3
299	centor	0.4999975000125	0.4999975000125	0.4999975000125	0.4999975000125	0.5	0.5	1	5
299	examples	0.4999975000125	0.999995000025	0.999990000099999	0.666664444451852	0.75	1	1	5
300	centor	0	0.999995000025	0	0.499998750003125	0.5	1	3	2
300	examples	0.4999975000125	0.999995000025	0.999990000099999	0.666664444451852	0.75	1	3	2
303	centor	0	0.999995000025	0	0.499998750003125	0.5	0	3	3
303	features	0.4999975000125	0.999995000025	0.999990000099999	0.666664444451852	0.75	0	3	3
304	centor	0	0.4999975000125	0	0.333332222225926	0.25	0	3	2
304	examples	0.4999975000125	0.999995000025	0.999990000099999	0.666664444451852	0.75	0	3	2
307	centor	0.4999975000125	0.4999975000125	0.4999975000125	0.4999975000125	0.5	0	3	5
307	performance	0.4999975000125	0.4999975000125	0.4999975000125	0.4999975000125	0.5	1	3	5
308	centor	0	0.999995000025	0	0.499998750003125	0.5	0.5	3	4
308	performance	0.4999975000125	0.999995000025	0.999990000099999	0.666664444451852	0.75	0.5	3	4
309	centor	0	0.999995000025	0	0.499998750003125	0.5	0.5	3	2
309	examples	0.4999975000125	0.999995000025	0.999990000099999	0.666664444451852	0.75	1	3	2
310	centor	0	0.4999975000125	0	0.333332222225926	0.25	0	3	3
310	features	0.4999975000125	0.4999975000125	0.4999975000125	0.4999975000125	0.5	1	3	3
311	centor	0	0.4999975000125	0	0.333332222225926	0.25	0	3	3
311	features	0.4999975000125	0.4999975000125	0.4999975000125	0.4999975000125	0.5	0.5	3	3
314	centor	0	0.4999975000125	0	0.333332222225926	0.25	0.5	3	4
314	examples	0.999995000025	0.999995000025	0.999995000025	0.999995000025	1	0	3	4
315	centor	0	0.4999975000125	0	0.333332222225926	0.25	0.5	3	5
315	performance	0.4999975000125	0.999995000025	0.999990000099999	0.666664444451852	0.75	0.5	3	5
316	centor	0	0.999995000025	0	0.499998750003125	0.5	0.5	3	3
316	examples	0.4999975000125	0.999995000025	0.999990000099999	0.666664444451852	0.75	0.5	3	3
318	centor	0	0.4999975000125	0	0.333332222225926	0.25	0.5	3	5
318	performance	0.4999975000125	0.999995000025	0.999990000099999	0.666664444451852	0.75	0.5	3	5
319	centor	0	0.4999975000125	0	0.333332222225926	0.25	0.5	3	2
319	examples	0.4999975000125	0.4999975000125	0.4999975000125	0.4999975000125	0.5	1	3	2
321	centor	0	0.4999975000125	0	0.333332222225926	0.25	0	3	1
321	performance	0.4999975000125	0.999995000025	0.999990000099999	0.666664444451852	0.75	1	3	1
322	centor	0.4999975000125	0.4999975000125	0.4999975000125	0.4999975000125	0.5	0.5	3	2
322	features	0.999995000025	0.4999975000125	0.666664444451852	0.999990000099999	0.75	0.5	3	2
326	centor	0.4999975000125	0.4999975000125	0.4999975000125	0.4999975000125	0.5	0.5	3	3
326	examples	0.999995000025	0.999995000025	0.999995000025	0.999995000025	1	0	3	3
327	centor	0	0.999995000025	0	0.499998750003125	0.5	1	3	2
327	features	0.4999975000125	0.999995000025	0.999990000099999	0.666664444451852	0.75	1	3	2
328	centor	0	0.999995000025	0	0.499998750003125	0.5	0	3	2
328	features	0.4999975000125	0.4999975000125	0.4999975000125	0.4999975000125	0.5	0	3	2
329	centor	0	0.4999975000125	0	0.333332222225926	0.25	0.5	1	2
329	performance	0.4999975000125	0.4999975000125	0.4999975000125	0.4999975000125	0.5	1	1	2
332	centor	0	0.4999975000125	0	0.333332222225926	0.25	0.5	2	2
332	examples	0.4999975000125	0	0.333332222225926	0	0.25	1	2	2
334	centor	0	0.4999975000125	0	0.333332222225926	0.25	0	3	5
334	features	0.4999975000125	0.999995000025	0.999990000099999	0.666664444451852	0.75	0.5	3	5
337	centor	0	0.4999975000125	0	0.333332222225926	0.25	0.5	3	4
337	features	0.4999975000125	0.999995000025	0.999990000099999	0.666664444451852	0.75	0.5	3	4
338	centor	0	0.999995000025	0	0.499998750003125	0.5	0	3	5
338	performance	0.4999975000125	0.4999975000125	0.4999975000125	0.4999975000125	0.5	0	3	5
340	centor	0	0.999995000025	0	0.499998750003125	0.5	0.5	3	3
340	examples	0.4999975000125	0.999995000025	0.999990000099999	0.666664444451852	0.75	0.5	3	3
341	centor	0.4999975000125	0.4999975000125	0.4999975000125	0.4999975000125	0.5	0	1	2
341	performance	0.4999975000125	0.999995000025	0.999990000099999	0.666664444451852	0.75	1	1	2
345	centor	0	0.4999975000125	0	0.333332222225926	0.25	0	3	1
345	features	0.4999975000125	0.4999975000125	0.4999975000125	0.4999975000125	0.5	0.5	3	1
346	centor	0	0.999995000025	0	0.499998750003125	0.5	0.5	3	2
346	features	0.4999975000125	0.999995000025	0.999990000099999	0.666664444451852	0.75	0	3	2
347	centor	0.4999975000125	0.4999975000125	0.4999975000125	0.4999975000125	0.5	0	3	5
347	examples	0.4999975000125	0.4999975000125	0.4999975000125	0.4999975000125	0.5	1	3	5
348	centor	0	0.4999975000125	0	0.333332222225926	0.25	0	3	2
348	performance	0.4999975000125	0.999995000025	0.999990000099999	0.666664444451852	0.75	0.5	3	2
