# Supplementary material for: Explainable AI decision support improves accuracy during telehealth strep throat screening
Source: Commun Med (Lond). 2024 Jul 24;4:149. doi: 10.1038/s43856-024-00568-x (PMC11269612; doi:10.1038/s43856-024-00568-x)
Supplement: Supplementary file 4 — Supplementary Data 1 [file 43856_2024_568_MOESM4_ESM.zip › survey_responses.csv]

record_id	condition	case_ID	user_prediction	user_treatment	ground_truth	qTrust	qUnd	demo_provider	demo_years
2	centor	312	0	1	1	5.33333333333333	5	1	2
2	centor	355	0	1	0	6	6	1	2
2	performance	347	1	2	0	6	6	1	2
2	performance	325	0	1	0	6	6	1	2
2	performance	309	1	2	1	6	6	1	2
2	performance	155	1	2	1	6	6	1	2
2	centor	319	1	2	1	5.66666666666667	6	1	2
2	centor	364	1	3	0	6	6	1	2
4	centor	355	0	1	0	6	6	1	2
4	performance	347	0	1	0	6	6	1	2
4	performance	325	0	1	0	5	5.33333333333333	1	2
4	performance	155	1	3	1	6	6	1	2
4	centor	319	0	1	1	6	5.66666666666667	1	2
4	centor	364	0	3	0	3.33333333333333	4	1	2
4	performance	309	0	1	1	6	6	1	2
4	centor	312	0	1	1	5	5	1	2
7	centor	364	0	3	0	2	2.66666666666667	1	3
7	centor	319	0	3	1	2	3.33333333333333	1	3
7	centor	355	0	1	0	2	3.33333333333333	1	3
7	features	309	0	3	1	4	4	1	3
7	features	347	0	3	0	4	4	1	3
7	features	325	0	3	0	2.66666666666667	3.66666666666667	1	3
7	centor	312	0	1	1	2	4	1	3
7	features	155	1	3	1	5	5	1	3
10	centor	355	0	1	0	7	7	1	2
10	centor	319	0	3	1	7	7	1	2
10	performance	325	0	3	0	6	7	1	2
10	centor	364	0	1	0	7	7	1	2
10	performance	347	1	2	0	4	5.66666666666667	1	2
10	performance	155	0	1	1	7	7	1	2
10	performance	309	1	3	1	5.33333333333333	5.66666666666667	1	2
10	centor	312	0	1	1	6.33333333333333	6	1	2
11	centor	364	1	3	0	5	5	1	2
11	centor	319	1	3	1	5	5	1	2
11	examples	347	0	1	0	5	5	1	2
11	examples	309	0	1	1	5	5	1	2
11	centor	312	0	3	1	5	4.66666666666667	1	2
11	centor	355	0	1	0	5	5	1	2
11	examples	155	1	2	1	5	5	1	2
11	examples	325	0	1	0	5	5	1	2
12	centor	364	0	3	0	5	5	1	2
12	centor	355	0	1	0	5	5	1	2
12	features	309	1	3	1	4	4	1	2
12	centor	312	0	3	1	5	5	1	2
12	features	347	0	1	0	4	4	1	2
12	features	325	0	1	0	4	3.66666666666667	1	2
12	features	155	1	3	1	4	4	1	2
12	centor	319	0	3	1	5	5	1	2
14	centor	312	0	1	1	4	4	1	1
14	centor	355	0	1	0	5.33333333333333	4.33333333333333	1	1
14	centor	364	1	3	0	3	3	1	1
14	features	309	0	3	1	4	4.33333333333333	1	1
14	features	347	0	1	0	5	5	1	1
14	features	155	1	3	1	5	5	1	1
14	features	325	0	1	0	6	6	1	1
14	centor	319	0	1	1	3	3	1	1
18	performance	325	0	1	0	5	3	1	3
18	performance	347	0	3	0	5.33333333333333	3	1	3
18	centor	319	0	1	1	6	6	1	3
18	centor	364	0	1	0	6	6	1	3
18	centor	355	0	1	0	6	6	1	3
18	performance	309	0	3	1	4.66666666666667	3	1	3
18	performance	155	1	2	1	5.33333333333333	3.66666666666667	1	3
18	centor	312	0	1	1	6	6	1	3
19	centor	355	0	1	0	5.33333333333333	5.33333333333333	1	5
19	centor	364	1	3	0	5.33333333333333	6	1	5
19	examples	347	1	3	0	4	4	1	5
19	examples	325	0	1	0	4	4	1	5
19	examples	155	1	3	1	4	4.33333333333333	1	5
19	examples	309	0	1	1	4	4	1	5
19	centor	319	0	3	1	5.33333333333333	5.33333333333333	1	5
19	centor	312	0	1	1	5.33333333333333	5.66666666666667	1	5
22	centor	312	0	3	1	5	5	3	2
22	centor	355	0	1	0	6	6	3	2
22	features	309	0	3	1	4.33333333333333	3.66666666666667	3	2
22	centor	319	0	3	1	5.33333333333333	5	3	2
22	features	155	1	2	1	6	6	3	2
22	features	347	0	3	0	4.33333333333333	4.33333333333333	3	2
22	centor	364	1	2	0	3	4.66666666666667	3	2
22	features	325	1	2	0	3	4.33333333333333	3	2
24	centor	355	0	1	0	5.66666666666667	5	1	5
24	centor	364	1	2	0	4.33333333333333	5	1	5
24	examples	347	0	3	0	5.66666666666667	6	1	5
24	examples	155	1	2	1	6	6	1	5
24	centor	319	0	3	1	4	4	1	5
24	examples	309	0	1	1	4.33333333333333	4	1	5
24	examples	325	1	2	0	6	6	1	5
24	centor	312	0	2	1	5.33333333333333	4.66666666666667	1	5
30	centor	319	0	1	1	6	6	1	4
30	examples	309	0	1	1	5	5	1	4
30	examples	347	0	1	0	6	6	1	4
30	centor	364	1	2	0	5	5	1	4
30	examples	155	1	2	1	6	6	1	4
30	examples	325	0	1	0	6	6	1	4
30	centor	312	1	2	1	6	6	1	4
30	centor	355	0	1	0	6	6	1	4
31	centor	355	0	1	0	5.66666666666667	6.66666666666667	3	2
31	performance	309	0	3	1	3.33333333333333	3.66666666666667	3	2
31	performance	325	0	1	0	4	4.66666666666667	3	2
31	centor	364	0	3	0	5.66666666666667	6.33333333333333	3	2
31	centor	312	0	1	1	5.66666666666667	6.33333333333333	3	2
31	performance	347	0	1	0	5	5.66666666666667	3	2
31	centor	319	0	1	1	5.33333333333333	5.66666666666667	3	2
31	performance	155	1	2	1	5.66666666666667	6	3	2
32	examples	347	0	1	0	5	3	1	2
32	examples	325	0	1	0	5	2.33333333333333	1	2
32	centor	364	0	1	0	6	4.66666666666667	1	2
32	centor	355	0	1	0	6	4.66666666666667	1	2
32	examples	155	1	2	1	4	1.66666666666667	1	2
32	centor	319	0	3	1	6	4.66666666666667	1	2
32	examples	309	1	3	1	3.66666666666667	2	1	2
32	centor	312	0	3	1	6	4.66666666666667	1	2
33	centor	355	0	1	0	4.66666666666667	5.66666666666667	1	3
33	performance	325	0	1	0	6	6.33333333333333	1	3
33	performance	309	1	2	1	6	6	1	3
33	performance	155	1	2	1	5.66666666666667	5.33333333333333	1	3
33	performance	347	1	3	0	3.33333333333333	3.66666666666667	1	3
33	centor	312	0	1	1	5.33333333333333	5.66666666666667	1	3
33	centor	319	0	1	1	5	5.66666666666667	1	3
33	centor	364	0	1	0	5.33333333333333	5.66666666666667	1	3
35	performance	347	1	3	0	3	2	1	2
35	performance	325	0	1	0	5	3.66666666666667	1	2
35	centor	319	0	1	1	6	3	1	2
35	performance	155	1	3	1	5.33333333333333	2	1	2
35	centor	364	0	1	0	6	3.33333333333333	1	2
35	centor	312	0	1	1	7	5	1	2
35	centor	355	0	1	0	7	4	1	2
35	performance	309	1	3	1	4	2	1	2
39	centor	355	0	1	0	6	5	1	4
39	centor	364	1	2	0	5	5	1	4
39	features	347	0	1	0	5	4.66666666666667	1	4
39	features	325	0	3	0	4.66666666666667	5	1	4
39	centor	312	0	3	1	6	4.66666666666667	1	4
39	centor	319	0	1	1	6	4.66666666666667	1	4
39	features	155	1	2	1	6	5.33333333333333	1	4
39	features	309	0	1	1	3	3.33333333333333	1	4
44	performance	325	0	3	0	4.33333333333333	4	1	2
44	centor	364	1	3	0	5.66666666666667	5.33333333333333	1	2
44	centor	312	0	1	1	5	4.33333333333333	1	2
44	performance	347	0	1	0	2.66666666666667	2.33333333333333	1	2
44	centor	355	0	1	0	5	4.66666666666667	1	2
44	performance	309	0	1	1	3.66666666666667	2	1	2
44	performance	155	1	2	1	4	4	1	2
44	centor	319	0	3	1	5	5.33333333333333	1	2
46	centor	355	0	1	0	3	3	2	2
46	centor	364	0	1	0	3	3	2	2
46	examples	309	1	2	1	3	3	2	2
46	examples	155	1	2	1	3	3	2	2
46	centor	312	0	1	1	3	3	2	2
46	examples	347	0	1	0	3	3	2	2
46	examples	325	0	1	0	3	3	2	2
46	centor	319	0	1	1	3	3	2	2
48	features	347	1	3	0	3.33333333333333	4.66666666666667	3	5
48	features	325	0	3	0	5	5	3	5
48	features	155	1	2	1	6.33333333333333	5	3	5
48	features	309	0	3	1	3.33333333333333	4.66666666666667	3	5
48	centor	364	1	2	0	2.66666666666667	5	3	5
48	centor	355	0	1	0	5.66666666666667	5.66666666666667	3	5
48	centor	312	0	3	1	5	5.66666666666667	3	5
48	centor	319	0	3	1	5	5.33333333333333	3	5
49	performance	155	1	2	1	4	4	1	5
49	performance	309	0	3	1	4	4	1	5
49	centor	355	0	1	0	5	5.33333333333333	1	5
49	performance	325	0	1	0	4	4	1	5
49	performance	347	0	1	0	4	4	1	5
49	centor	319	0	1	1	5	4.66666666666667	1	5
49	centor	312	0	1	1	5.33333333333333	5	1	5
49	centor	364	1	3	0	5	4.33333333333333	1	5
50	performance	309	0	3	1	3.66666666666667	3.66666666666667	3	4
50	centor	319	0	1	1	5	5	3	4
50	performance	155	1	2	1	6	5.33333333333333	3	4
50	centor	312	0	3	1	5	4.66666666666667	3	4
50	centor	364	0	3	0	5	5	3	4
50	performance	347	0	3	0	5	5	3	4
50	centor	355	0	1	0	5	5	3	4
50	performance	325	0	3	0	5	5	3	4
52	centor	312	0	1	1	4.66666666666667	5.33333333333333	2	1
52	examples	347	0	1	0	5	5	2	1
52	examples	155	1	2	1	5	5	2	1
52	centor	364	1	2	0	2	5	2	1
52	examples	309	0	3	1	4	4	2	1
52	centor	355	0	1	0	5.33333333333333	5	2	1
52	centor	319	0	1	1	5	5	2	1
52	examples	325	0	1	0	5	5	2	1
53	performance	155	1	2	1	4.33333333333333	4	3	2
53	performance	347	1	3	0	3.66666666666667	3	3	2
53	centor	319	0	3	1	4.66666666666667	5	3	2
53	performance	325	0	1	0	3.66666666666667	3.66666666666667	3	2
53	performance	309	1	3	1	4.33333333333333	4.33333333333333	3	2
53	centor	312	0	1	1	5	5	3	2
53	centor	355	0	1	0	5	5.66666666666667	3	2
53	centor	364	0	3	0	4.33333333333333	5	3	2
55	examples	155	1	2	1	4	2.33333333333333	3	1
55	examples	347	0	1	0	4	3.66666666666667	3	1
55	examples	309	0	1	1	1.66666666666667	2.33333333333333	3	1
55	centor	364	0	1	0	6	6.33333333333333	3	1
55	centor	312	0	3	1	6	6.33333333333333	3	1
55	examples	325	0	1	0	3.66666666666667	4.33333333333333	3	1
55	centor	319	0	1	1	6.33333333333333	6	3	1
55	centor	355	0	1	0	7	6.33333333333333	3	1
57	examples	155	1	2	1	5	5	1	5
57	examples	325	0	1	0	5	5	1	5
57	centor	319	0	3	1	5	5	1	5
57	examples	309	0	3	1	4	4	1	5
57	centor	312	0	3	1	5	5.66666666666667	1	5
57	examples	347	0	3	0	5	5	1	5
57	centor	355	0	3	0	5	5.33333333333333	1	5
57	centor	364	0	1	0	5	5	1	5
59	centor	312	0	1	1	5.66666666666667	6.33333333333333	1	3
59	features	325	1	3	0	4.33333333333333	5	1	3
59	centor	319	0	1	1	5	6	1	3
59	features	309	0	1	1	5	4.33333333333333	1	3
59	centor	364	0	3	0	4.33333333333333	5	1	3
59	features	347	1	3	0	4.33333333333333	4.33333333333333	1	3
59	centor	355	0	1	0	5.66666666666667	5.66666666666667	1	3
59	features	155	1	2	1	5.66666666666667	5	1	3
60	centor	319	0	1	1	5.66666666666667	5.66666666666667	1	1
60	examples	155	1	2	1	6	6	1	1
60	centor	364	0	3	0	4.66666666666667	5.33333333333333	1	1
60	examples	309	0	3	1	5.33333333333333	6	1	1
60	examples	325	0	3	0	6	6	1	1
60	examples	347	0	1	0	6	6	1	1
60	centor	355	0	1	0	5.66666666666667	5.66666666666667	1	1
60	centor	312	1	3	1	4.33333333333333	5	1	1
63	centor	312	0	1	1	5	3.33333333333333	3	3
63	performance	347	1	2	0	1	1	3	3
63	performance	155	1	2	1	3.33333333333333	1.66666666666667	3	3
63	centor	355	0	1	0	6	3	3	3
63	centor	364	0	3	0	3.33333333333333	3.33333333333333	3	3
63	performance	325	0	1	0	1	1	3	3
63	performance	309	1	3	1	2	1	3	3
63	centor	319	0	1	1	6	3	3	3
64	centor	319	0	1	1	6	6	2	1
64	features	309	0	1	1	6	6	2	1
64	features	325	0	1	0	6	6	2	1
64	features	347	1	3	0	6	6	2	1
64	features	155	1	2	1	6	6	2	1
64	centor	364	1	2	0	6.33333333333333	6	2	1
64	centor	355	0	1	0	6.33333333333333	6	2	1
64	centor	312	1	3	1	5.66666666666667	5	2	1
66	centor	355	0	1	0	6	6	1	3
66	centor	319	0	1	1	1	1	1	3
66	performance	325	0	1	0	3	3	1	3
66	performance	347	0	1	0	6	6	1	3
66	performance	155	1	2	1	5	5	1	3
66	centor	312	1	3	1	1	1.66666666666667	1	3
66	performance	309	1	3	1	4.33333333333333	4	1	3
66	centor	364	1	2	0	1	1	1	3
116	centor	319	0	1	1	3	6	1	1
116	features	325	0	1	0	4.33333333333333	5.33333333333333	1	1
116	centor	312	0	1	1	3	6	1	1
116	centor	355	0	1	0	3	5.66666666666667	1	1
116	centor	364	1	3	0	3	5.66666666666667	1	1
116	features	309	0	3	1	3.33333333333333	6	1	1
116	features	155	1	2	1	5.33333333333333	6	1	1
116	features	347	1	3	0	3.66666666666667	6	1	1
120	examples	309	0	3	1	3.66666666666667	4	1	3
120	examples	325	0	1	0	5.66666666666667	6	1	3
120	examples	155	1	3	1	4.33333333333333	6	1	3
120	centor	355	0	1	0	2.33333333333333	4	1	3
120	centor	319	0	1	1	1	2.33333333333333	1	3
120	centor	312	0	1	1	2.33333333333333	4	1	3
120	centor	364	1	3	0	1	4	1	3
120	examples	347	0	1	0	5.66666666666667	6	1	3
121	centor	364	0	1	0	6	4	1	2
121	centor	319	0	3	1	5.33333333333333	5	1	2
121	examples	155	1	3	1	4	4	1	2
121	examples	309	0	1	1	4.33333333333333	3	1	2
121	examples	325	0	1	0	3	3	1	2
121	examples	347	0	1	0	4	3.33333333333333	1	2
121	centor	355	0	1	0	5	6	1	2
121	centor	312	0	1	1	5	4.66666666666667	1	2
123	centor	364	1	3	0	3	3	1	2
123	features	155	1	2	1	4.66666666666667	4.66666666666667	1	2
123	features	309	1	3	1	4.66666666666667	4.66666666666667	1	2
123	centor	312	1	3	1	5.66666666666667	4.66666666666667	1	2
123	features	347	0	3	0	2.33333333333333	2.66666666666667	1	2
123	centor	319	0	3	1	4	5	1	2
123	centor	355	0	1	0	5.66666666666667	4.66666666666667	1	2
123	features	325	0	1	0	3.66666666666667	3.33333333333333	1	2
131	features	347	1	3	0	2.66666666666667	4.33333333333333	1	1
131	features	309	1	3	1	3.66666666666667	4.66666666666667	1	1
131	centor	355	0	1	0	3	2.33333333333333	1	1
131	features	155	1	3	1	3.33333333333333	4.66666666666667	1	1
131	centor	319	0	1	1	3	4.66666666666667	1	1
131	features	325	1	3	0	2.33333333333333	4	1	1
131	centor	312	0	1	1	3.66666666666667	4	1	1
131	centor	364	0	3	0	3	4	1	1
140	features	155	1	2	1	6	5.33333333333333	1	2
140	features	309	0	1	1	5	5	1	2
140	centor	364	0	3	0	6	5.33333333333333	1	2
140	features	347	0	3	0	6	5.66666666666667	1	2
140	centor	319	0	1	1	6	5.66666666666667	1	2
140	features	325	1	2	0	6	4.66666666666667	1	2
140	centor	312	0	3	1	3.33333333333333	4.66666666666667	1	2
140	centor	355	0	1	0	7	6.33333333333333	1	2
151	features	155	1	2	1	4.33333333333333	5	3	2
151	centor	364	0	3	0	5	5	3	2
151	features	347	0	3	0	4	4.66666666666667	3	2
151	centor	312	0	1	1	6	7	3	2
151	centor	319	0	1	1	6	6	3	2
151	centor	355	0	1	0	7	7	3	2
151	features	309	0	3	1	3.66666666666667	4	3	2
151	features	325	0	3	0	4.66666666666667	5.33333333333333	3	2
154	centor	312	0	1	1	4.66666666666667	3.66666666666667	3	2
154	centor	355	0	1	0	4.33333333333333	4	3	2
154	features	309	0	1	1	2	3.33333333333333	3	2
154	centor	364	1	2	0	3.33333333333333	3.66666666666667	3	2
154	features	347	0	1	0	3	3.66666666666667	3	2
154	features	155	1	2	1	4	4.33333333333333	3	2
154	features	325	1	3	0	3	3.66666666666667	3	2
154	centor	319	0	1	1	4	3.66666666666667	3	2
155	centor	312	0	1	1	5	4	1	5
155	examples	347	0	1	0	5	4.33333333333333	1	5
155	examples	309	1	2	1	5	4.33333333333333	1	5
155	centor	319	0	1	1	5	4.66666666666667	1	5
155	examples	325	0	1	0	5	4.33333333333333	1	5
155	centor	355	0	1	0	5	4	1	5
155	centor	364	0	2	0	5	4	1	5
155	examples	155	1	2	1	5	4.33333333333333	1	5
157	examples	325	0	1	0	6	6	3	3
157	examples	309	1	3	1	6	6	3	3
157	examples	155	1	2	1	7	7	3	3
157	centor	319	0	1	1	7	7	3	3
157	centor	355	0	1	0	7	7	3	3
157	centor	364	0	1	0	7	7	3	3
157	examples	347	0	3	0	6	6	3	3
157	centor	312	1	3	1	5	5.66666666666667	3	3
158	centor	355	0	1	0	1	5.66666666666667	1	1
158	performance	347	0	3	0	4	4.66666666666667	1	1
158	performance	325	0	1	0	4.66666666666667	6	1	1
158	centor	364	0	3	0	1	5.66666666666667	1	1
158	performance	309	0	1	1	3	4	1	1
158	centor	319	0	1	1	1	5.66666666666667	1	1
158	centor	312	0	1	1	2	5.66666666666667	1	1
158	performance	155	1	3	1	5.33333333333333	6	1	1
159	centor	355	0	1	0	3.66666666666667	4.33333333333333	1	1
159	centor	364	0	3	0	3.66666666666667	4	1	1
159	examples	155	1	3	1	3.66666666666667	4	1	1
159	examples	309	0	1	1	4	4	1	1
159	examples	347	0	1	0	3.66666666666667	4.33333333333333	1	1
159	centor	312	0	1	1	3.66666666666667	4.33333333333333	1	1
159	examples	325	0	1	0	4	4.33333333333333	1	1
159	centor	319	0	1	1	3.66666666666667	4	1	1
162	centor	319	0	1	1	6	6.33333333333333	2	1
162	centor	364	0	3	0	6	6.33333333333333	2	1
162	examples	347	0	3	0	5.33333333333333	6	2	1
162	centor	312	0	3	1	6	6.33333333333333	2	1
162	examples	155	1	2	1	5.33333333333333	6	2	1
162	centor	355	0	1	0	6	6.33333333333333	2	1
162	examples	325	0	1	0	5.33333333333333	6	2	1
162	examples	309	0	1	1	4.33333333333333	5	2	1
164	centor	355	0	1	0	4.66666666666667	4.66666666666667	3	1
164	centor	312	0	1	1	5	4.66666666666667	3	1
164	examples	309	0	1	1	4	4	3	1
164	centor	319	1	3	1	5	4.66666666666667	3	1
164	examples	325	0	1	0	3.66666666666667	5	3	1
164	examples	347	0	3	0	3.66666666666667	4.66666666666667	3	1
164	centor	364	0	1	0	4	4.66666666666667	3	1
164	examples	155	1	3	1	4	4	3	1
169	features	309	1	2	1	6	6	1	1
169	centor	312	0	1	1	6	6	1	1
169	features	325	0	1	0	5.33333333333333	6	1	1
169	centor	319	0	1	1	6	6	1	1
169	features	155	1	2	1	6	6	1	1
169	centor	364	0	3	0	6	5.66666666666667	1	1
169	features	347	0	1	0	6	6	1	1
169	centor	355	0	1	0	6	5.66666666666667	1	1
172	performance	325	0	1	0	4.66666666666667	4.66666666666667	1	1
172	centor	355	0	1	0	7	7	1	1
172	centor	319	0	1	1	7	7	1	1
172	centor	312	0	1	1	4	6.33333333333333	1	1
172	performance	347	0	3	0	4	4	1	1
172	performance	155	1	2	1	4	4	1	1
172	performance	309	0	3	1	4	4	1	1
172	centor	364	1	2	0	3.66666666666667	7	1	1
185	examples	309	0	1	1	4.66666666666667	3.33333333333333	1	1
185	centor	319	0	1	1	2.66666666666667	4.66666666666667	1	1
185	examples	325	0	1	0	4.66666666666667	5.33333333333333	1	1
185	centor	312	0	1	1	2.33333333333333	4.33333333333333	1	1
185	examples	155	1	3	1	4	5.66666666666667	1	1
185	centor	364	1	3	0	2.66666666666667	4.33333333333333	1	1
185	centor	355	0	1	0	2.66666666666667	4.33333333333333	1	1
185	examples	347	0	1	0	5	5.66666666666667	1	1
194	centor	355	0	1	0	4.66666666666667	5.33333333333333	1	2
194	centor	364	0	1	0	5	5	1	2
194	performance	347	0	3	0	2	2.66666666666667	1	2
194	performance	155	1	3	1	5	4.33333333333333	1	2
194	performance	309	0	1	1	2.33333333333333	2.66666666666667	1	2
194	centor	312	0	1	1	4.66666666666667	4.66666666666667	1	2
194	centor	319	0	3	1	4	3.66666666666667	1	2
194	performance	325	0	1	0	5	3.66666666666667	1	2
197	features	155	1	3	1	2	3.66666666666667	1	5
197	centor	355	0	3	0	2	3.66666666666667	1	5
197	centor	319	0	3	1	2	3.66666666666667	1	5
197	features	325	1	3	0	2	3.66666666666667	1	5
197	centor	312	0	3	1	2	2	1	5
197	features	309	0	3	1	2	3.66666666666667	1	5
197	features	347	1	3	0	1.66666666666667	3.66666666666667	1	5
197	centor	364	0	3	0	2	3.66666666666667	1	5
199	centor	355	0	1	0	2.66666666666667	3	2	2
199	centor	312	0	1	1	7	5.66666666666667	2	2
199	examples	309	0	3	1	4.66666666666667	4.33333333333333	2	2
199	examples	155	1	2	1	5	5	2	2
199	examples	347	0	3	0	4.33333333333333	4.33333333333333	2	2
199	examples	325	0	3	0	5	5	2	2
199	centor	364	1	3	0	3	3.33333333333333	2	2
199	centor	319	0	1	1	4	4.33333333333333	2	2
202	centor	319	1	2	1	5	4.66666666666667	3	3
202	features	325	0	1	0	6	6	3	3
202	features	155	1	2	1	5.33333333333333	3.33333333333333	3	3
202	centor	355	1	3	0	5	5	3	3
202	features	309	1	2	1	5	5	3	3
202	features	347	0	1	0	5	5	3	3
202	centor	312	0	1	1	6	6.66666666666667	3	3
202	centor	364	1	3	0	5	5	3	3
220	centor	319	0	3	1	6	6	1	1
220	centor	355	0	1	0	6	6	1	1
220	examples	155	1	3	1	5	5.66666666666667	1	1
220	examples	347	0	3	0	5	5	1	1
220	centor	312	0	3	1	6	6	1	1
220	examples	309	0	3	1	5	5	1	1
220	centor	364	0	1	0	6	6	1	1
220	examples	325	0	1	0	5	5	1	1
221	performance	347	1	3	0	2	2	3	2
221	centor	312	0	1	1	6	6	3	2
221	performance	309	0	1	1	2	2.66666666666667	3	2
221	performance	325	1	2	0	6	6	3	2
221	performance	155	1	2	1	6	6	3	2
221	centor	355	0	1	0	6	6	3	2
221	centor	364	0	1	0	3.33333333333333	6	3	2
221	centor	319	0	3	1	6	6	3	2
222	features	155	1	2	1	6	6	2	1
222	features	325	0	1	0	4	5	2	1
222	centor	364	1	2	0	4.33333333333333	4	2	1
222	features	309	0	1	1	4	5	2	1
222	features	347	0	1	0	5	5	2	1
222	centor	319	0	1	1	5	5	2	1
222	centor	355	0	1	0	5	5	2	1
222	centor	312	0	1	1	5	5	2	1
228	examples	309	1	3	1	6	6	2	2
228	centor	312	0	1	1	6	6	2	2
228	centor	319	0	1	1	6	6	2	2
228	examples	325	0	3	0	6	6	2	2
228	examples	347	0	1	0	6	6	2	2
228	centor	364	0	3	0	6	6	2	2
228	examples	155	1	2	1	6	6	2	2
228	centor	355	0	1	0	6	6	2	2
232	examples	309	0	3	1	4.33333333333333	4.33333333333333	3	1
232	centor	312	0	3	1	5.33333333333333	5.66666666666667	3	1
232	examples	155	1	2	1	4.66666666666667	4	3	1
232	centor	319	0	3	1	5	6	3	1
232	centor	355	0	3	0	5.33333333333333	6	3	1
232	examples	347	0	1	0	4.33333333333333	5	3	1
232	examples	325	0	1	0	4.66666666666667	5	3	1
232	centor	364	1	3	0	5	5.66666666666667	3	1
236	centor	364	0	3	0	5	5	1	5
236	centor	312	1	3	1	5	5	1	5
236	centor	355	0	1	0	5	5	1	5
236	features	325	1	3	0	5	5	1	5
236	features	155	1	2	1	5	5	1	5
236	features	309	0	1	1	5	5	1	5
236	centor	319	0	3	1	5.33333333333333	5	1	5
236	features	347	1	3	0	5	5	1	5
241	centor	364	0	3	0	3.33333333333333	5	1	5
241	features	155	1	2	1	5	5	1	5
241	centor	355	0	1	0	4.66666666666667	5.33333333333333	1	5
241	features	309	0	3	1	3.66666666666667	4.66666666666667	1	5
241	centor	312	0	3	1	3.33333333333333	5	1	5
241	features	347	0	3	0	4	5	1	5
241	features	325	0	1	0	4.66666666666667	5	1	5
241	centor	319	0	1	1	4.66666666666667	5	1	5
242	centor	312	0	3	1	6	5	1	5
242	performance	155	1	3	1	4.66666666666667	5	1	5
242	performance	309	0	3	1	5	4.33333333333333	1	5
242	centor	319	0	3	1	5	4.33333333333333	1	5
242	performance	325	0	3	0	5	4.33333333333333	1	5
242	centor	355	0	1	0	6	6	1	5
242	centor	364	1	3	0	2	2.66666666666667	1	5
242	performance	347	0	3	0	5	4.33333333333333	1	5
244	centor	355	0	1	0	6	6	1	3
244	examples	155	1	2	1	5.66666666666667	6	1	3
244	centor	319	0	3	1	5	5.33333333333333	1	3
244	centor	364	1	2	0	3	5.66666666666667	1	3
244	examples	309	0	1	1	6	6	1	3
244	examples	347	0	1	0	6	6	1	3
244	centor	312	1	2	1	5	6	1	3
244	examples	325	0	3	0	5	6	1	3
246	performance	325	0	1	0	5.33333333333333	4.66666666666667	2	5
246	centor	355	0	1	0	5.66666666666667	5	2	5
246	performance	347	1	3	0	5.33333333333333	4.66666666666667	2	5
246	centor	312	0	3	1	4.66666666666667	3.66666666666667	2	5
246	performance	155	1	2	1	6	4.66666666666667	2	5
246	centor	319	0	1	1	5	4.66666666666667	2	5
246	centor	364	1	2	0	6.33333333333333	5.33333333333333	2	5
246	performance	309	0	1	1	5.66666666666667	5.33333333333333	2	5
247	centor	355	0	1	0	7	6.66666666666667	2	5
247	examples	325	0	1	0	7	7	2	5
247	examples	155	1	2	1	7	7	2	5
247	examples	347	0	1	0	7	7	2	5
247	centor	364	0	1	0	7	7	2	5
247	centor	312	0	1	1	6	6.66666666666667	2	5
247	centor	319	0	1	1	7	7	2	5
247	examples	309	0	3	1	3	4.66666666666667	2	5
251	examples	309	0	3	1	5	4.66666666666667	1	1
251	centor	364	1	3	0	4.33333333333333	5	1	1
251	examples	155	1	3	1	5	4.66666666666667	1	1
251	centor	319	1	3	1	4.33333333333333	5	1	1
251	examples	325	1	2	0	5	5	1	1
251	centor	312	0	1	1	4	5	1	1
251	examples	347	0	3	0	4.33333333333333	5	1	1
251	centor	355	0	3	0	4.66666666666667	4.33333333333333	1	1
252	centor	319	0	1	1	5	5	1	1
252	performance	155	1	2	1	5.33333333333333	4	1	1
252	centor	355	0	1	0	5.33333333333333	5.33333333333333	1	1
252	centor	364	0	3	0	5	5	1	1
252	performance	309	0	3	1	2	2	1	1
252	centor	312	0	3	1	5	5.33333333333333	1	1
252	performance	347	0	3	0	3.66666666666667	3	1	1
252	performance	325	0	3	0	4.33333333333333	3.66666666666667	1	1
253	centor	312	0	1	1	4	5.66666666666667	1	1
253	centor	319	0	1	1	5	6.33333333333333	1	1
253	examples	325	0	1	0	4.66666666666667	5	1	1
253	examples	347	0	1	0	4	4.33333333333333	1	1
253	examples	309	0	1	1	4	5	1	1
253	centor	355	0	1	0	4	5.66666666666667	1	1
253	examples	155	1	3	1	4.33333333333333	4	1	1
253	centor	364	0	1	0	4.33333333333333	6.33333333333333	1	1
255	performance	347	1	3	0	2	2	2	4
255	centor	355	0	1	0	6	6	2	4
255	centor	312	0	3	1	5.33333333333333	5	2	4
255	centor	364	0	3	0	6	6	2	4
255	centor	319	0	1	1	6	5.66666666666667	2	4
255	performance	155	1	2	1	6	6	2	4
255	performance	309	0	1	1	2	2	2	4
255	performance	325	0	3	0	6	6	2	4
259	examples	325	0	3	0	3	3.66666666666667	1	5
259	examples	155	1	2	1	3	4.33333333333333	1	5
259	examples	347	0	3	0	3	3.33333333333333	1	5
259	examples	309	0	1	1	1	1	1	5
259	centor	312	0	3	1	3	5.66666666666667	1	5
259	centor	364	1	3	0	3	5.66666666666667	1	5
259	centor	319	0	1	1	3	5.66666666666667	1	5
259	centor	355	0	1	0	3	5.33333333333333	1	5
260	performance	309	0	1	1	3	5	2	2
260	performance	155	1	2	1	7	7	2	2
260	centor	364	1	2	0	5	6.66666666666667	2	2
260	performance	347	0	1	0	5	5.33333333333333	2	2
260	centor	355	0	1	0	7	7	2	2
260	centor	312	0	1	1	7	7	2	2
260	centor	319	0	1	1	7	7	2	2
260	performance	325	0	1	0	7	6.66666666666667	2	2
262	centor	364	1	3	0	4.66666666666667	4.66666666666667	3	3
262	centor	312	0	3	1	5.66666666666667	4.66666666666667	3	3
262	centor	319	0	3	1	5	5	3	3
262	centor	355	0	1	0	6	4.66666666666667	3	3
262	examples	155	1	2	1	6	5.33333333333333	3	3
262	examples	347	0	3	0	4.66666666666667	4	3	3
262	examples	309	1	2	1	4.66666666666667	4.66666666666667	3	3
262	examples	325	0	1	0	4.66666666666667	4.33333333333333	3	3
264	centor	355	0	1	0	4	4	3	3
264	performance	309	0	3	1	4	4	3	3
264	performance	347	0	1	0	4	4	3	3
264	centor	319	0	1	1	4	4	3	3
264	centor	364	0	1	0	4	4	3	3
264	centor	312	0	3	1	4	4	3	3
264	performance	155	1	2	1	4	4	3	3
264	performance	325	0	1	0	4	4	3	3
266	centor	312	0	1	1	6	5.66666666666667	3	2
266	centor	319	0	1	1	6	6	3	2
266	features	325	1	2	0	7	7	3	2
266	centor	364	0	1	0	5.66666666666667	6	3	2
266	features	309	1	2	1	6.33333333333333	6	3	2
266	features	155	1	2	1	6	6	3	2
266	features	347	1	2	0	6	6	3	2
266	centor	355	0	1	0	6	6	3	2
268	centor	364	0	3	0	5	6	2	5
268	centor	355	0	1	0	6	6	2	5
268	centor	319	0	1	1	6	6	2	5
268	features	155	1	2	1	6	6	2	5
268	features	309	0	1	1	4.66666666666667	5	2	5
268	centor	312	0	1	1	5	5.33333333333333	2	5
268	features	325	0	1	0	5.66666666666667	5	2	5
268	features	347	1	3	0	5	5	2	5
270	centor	364	0	1	0	5	5	3	4
270	centor	355	0	1	0	5	5	3	4
270	examples	155	1	2	1	6	6	3	4
270	examples	347	0	1	0	6	6	3	4
270	centor	312	0	1	1	5	5	3	4
270	centor	319	0	1	1	5	5	3	4
270	examples	309	0	1	1	3	3.33333333333333	3	4
270	examples	325	0	1	0	5	5	3	4
272	centor	355	0	1	0	7	7	3	2
272	centor	319	0	1	1	7	7	3	2
272	features	309	0	3	1	7	7	3	2
272	features	155	1	2	1	7	7	3	2
272	centor	364	0	3	0	7	7	3	2
272	features	325	0	1	0	7	7	3	2
272	centor	312	0	1	1	7	7	3	2
272	features	347	0	3	0	7	7	3	2
274	features	309	0	3	1	4	4	3	2
274	features	325	1	2	0	4.66666666666667	5	3	2
274	centor	319	0	1	1	4.66666666666667	5	3	2
274	features	347	0	1	0	4	4	3	2
274	features	155	1	2	1	4.66666666666667	5	3	2
274	centor	364	0	3	0	4.66666666666667	5	3	2
274	centor	355	0	1	0	4.66666666666667	5	3	2
274	centor	312	1	3	1	3.33333333333333	3.66666666666667	3	2
275	performance	309	0	3	1	5	4	3	3
275	performance	347	1	2	0	5.33333333333333	5	3	3
275	centor	319	0	1	1	4.66666666666667	4.66666666666667	3	3
275	performance	155	1	2	1	5	4.33333333333333	3	3
275	centor	312	0	1	1	3.66666666666667	5.33333333333333	3	3
275	centor	355	0	1	0	5.33333333333333	4.66666666666667	3	3
275	centor	364	0	3	0	4.33333333333333	4	3	3
275	performance	325	0	1	0	4.33333333333333	4	3	3
276	centor	319	0	3	1	4.33333333333333	4.66666666666667	3	3
276	centor	355	0	1	0	5.33333333333333	4.33333333333333	3	3
276	features	155	1	2	1	4.33333333333333	5	3	3
276	features	309	0	1	1	4	5	3	3
276	features	325	0	3	0	4.33333333333333	4.33333333333333	3	3
276	centor	312	1	2	1	5	4.33333333333333	3	3
276	centor	364	1	2	0	4	4	3	3
276	features	347	1	3	0	4	5	3	3
278	performance	309	1	2	1	5.33333333333333	6	3	3
278	centor	312	0	1	1	6.33333333333333	5.66666666666667	3	3
278	centor	364	1	2	0	2	4.33333333333333	3	3
278	performance	325	0	1	0	3.66666666666667	3	3	3
278	performance	347	0	1	0	2	3.66666666666667	3	3
278	performance	155	1	2	1	4.33333333333333	4.66666666666667	3	3
278	centor	319	0	1	1	6.66666666666667	5.66666666666667	3	3
278	centor	355	0	1	0	6.33333333333333	6	3	3
279	centor	312	0	3	1	5	5.66666666666667	3	4
279	features	325	0	1	0	3	2.66666666666667	3	4
279	centor	319	0	3	1	3	4.33333333333333	3	4
279	features	347	1	3	0	3	4.33333333333333	3	4
279	features	309	1	2	1	3.66666666666667	4.33333333333333	3	4
279	centor	355	0	1	0	5	5.66666666666667	3	4
279	features	155	1	2	1	4	3.66666666666667	3	4
279	centor	364	1	3	0	2	4	3	4
281	centor	355	0	1	0	5.66666666666667	5.66666666666667	3	4
281	performance	155	1	2	1	4.33333333333333	5.66666666666667	3	4
281	performance	309	1	2	1	4.33333333333333	5.33333333333333	3	4
281	centor	364	0	1	0	5	5.66666666666667	3	4
281	centor	319	0	1	1	5.66666666666667	5.66666666666667	3	4
281	performance	347	1	2	0	4	5.33333333333333	3	4
281	performance	325	0	1	0	5.66666666666667	6	3	4
281	centor	312	0	1	1	5	4	3	4
282	centor	364	1	3	0	2	3	3	5
282	examples	309	1	3	1	6	5.66666666666667	3	5
282	examples	155	1	2	1	6	5.33333333333333	3	5
282	examples	347	0	3	0	5	5	3	5
282	centor	319	0	3	1	5	5	3	5
282	centor	312	0	3	1	2.66666666666667	6.66666666666667	3	5
282	centor	355	0	1	0	6	6	3	5
282	examples	325	1	3	0	5.33333333333333	5	3	5
285	centor	312	0	1	1	6	5	3	2
285	centor	355	0	1	0	6	5.33333333333333	3	2
285	performance	155	1	3	1	5	5.33333333333333	3	2
285	performance	347	0	3	0	5	5	3	2
285	centor	364	0	1	0	5.66666666666667	5.33333333333333	3	2
285	performance	309	0	1	1	3	4.33333333333333	3	2
285	performance	325	0	1	0	5	5.33333333333333	3	2
285	centor	319	0	1	1	6	5	3	2
287	examples	155	1	2	1	6	6	3	2
287	examples	347	0	1	0	6	6	3	2
287	centor	312	0	1	1	5	5.33333333333333	3	2
287	examples	325	0	1	0	5.33333333333333	6	3	2
287	centor	355	0	1	0	6	5.66666666666667	3	2
287	centor	319	0	1	1	5.33333333333333	6	3	2
287	examples	309	0	3	1	3	5.33333333333333	3	2
287	centor	364	1	2	0	3.66666666666667	5	3	2
288	performance	309	0	3	1	6	6	3	2
288	centor	355	0	1	0	6	5.33333333333333	3	2
288	centor	364	1	2	0	5	4.66666666666667	3	2
288	performance	155	1	2	1	6	6	3	2
288	centor	312	0	3	1	6	5.66666666666667	3	2
288	performance	347	1	3	0	6	6	3	2
288	centor	319	0	1	1	6	6	3	2
288	performance	325	1	2	0	6	6	3	2
289	centor	355	0	1	0	6	6	3	2
289	centor	364	0	3	0	6	6	3	2
289	centor	312	0	3	1	5	5.66666666666667	3	2
289	centor	319	0	3	1	6	6	3	2
289	performance	155	1	2	1	6	6	3	2
289	performance	325	0	3	0	6	5	3	2
289	performance	309	1	2	1	6	6	3	2
289	performance	347	0	3	0	6	6	3	2
290	performance	347	0	1	0	5.33333333333333	5	3	3
290	centor	319	0	1	1	5.66666666666667	5.33333333333333	3	3
290	centor	355	0	1	0	5	6	3	3
290	performance	155	1	2	1	5.66666666666667	5.66666666666667	3	3
290	performance	325	1	2	0	5.33333333333333	5.33333333333333	3	3
290	centor	312	0	1	1	5.33333333333333	5.66666666666667	3	3
290	centor	364	1	2	0	5.33333333333333	6	3	3
290	performance	309	0	1	1	5.66666666666667	5.66666666666667	3	3
292	centor	355	0	1	0	6.33333333333333	6	3	5
292	features	309	0	3	1	6	6	3	5
292	centor	364	1	3	0	5.66666666666667	6	3	5
292	features	347	1	3	0	6	6	3	5
292	centor	312	0	1	1	5.66666666666667	6	3	5
292	features	325	0	1	0	6	6	3	5
292	features	155	1	2	1	6	6	3	5
292	centor	319	0	1	1	6	6	3	5
294	centor	319	0	3	1	4	4	3	2
294	centor	312	0	3	1	4.66666666666667	5.33333333333333	3	2
294	centor	355	0	1	0	4	4	3	2
294	examples	347	1	3	0	4.66666666666667	4	3	2
294	centor	364	0	3	0	4	4	3	2
294	examples	155	1	2	1	4.66666666666667	4.66666666666667	3	2
294	examples	309	1	3	1	4.66666666666667	4	3	2
294	examples	325	0	3	0	4.33333333333333	4	3	2
295	centor	364	0	1	0	6	6	1	5
295	centor	319	0	1	1	6	6	1	5
295	features	309	0	1	1	3	4.33333333333333	1	5
295	centor	355	0	1	0	6.33333333333333	6	1	5
295	features	347	1	3	0	3.66666666666667	5	1	5
295	centor	312	1	3	1	6	6	1	5
295	features	325	0	1	0	5	6	1	5
295	features	155	1	2	1	5.66666666666667	6	1	5
296	features	309	0	1	1	4.33333333333333	5.66666666666667	3	3
296	centor	355	0	1	0	6.33333333333333	6.66666666666667	3	3
296	centor	364	1	2	0	6	6.33333333333333	3	3
296	features	347	0	3	0	5	5	3	3
296	centor	319	0	3	1	6	6.66666666666667	3	3
296	features	325	0	3	0	4	4	3	3
296	centor	312	1	2	1	4.33333333333333	6.66666666666667	3	3
296	features	155	1	2	1	7	6.66666666666667	3	3
299	examples	155	1	2	1	5	5.33333333333333	1	5
299	centor	355	0	3	0	5	5.33333333333333	1	5
299	centor	319	1	3	1	5.33333333333333	5	1	5
299	examples	325	0	3	0	5	5.33333333333333	1	5
299	centor	312	0	3	1	5	5.33333333333333	1	5
299	examples	309	0	3	1	5	5.33333333333333	1	5
299	centor	364	1	2	0	5	5.33333333333333	1	5
299	examples	347	0	3	0	5	5.33333333333333	1	5
300	examples	155	1	2	1	7	7	3	2
300	examples	309	0	3	1	6	6	3	2
300	centor	312	0	1	1	7	7	3	2
300	examples	347	0	3	0	6.66666666666667	6.33333333333333	3	2
300	centor	364	0	3	0	7	7	3	2
300	examples	325	0	3	0	6	6	3	2
300	centor	319	0	3	1	7	7	3	2
300	centor	355	0	3	0	7	7	3	2
303	centor	319	0	1	1	5	4	3	3
303	features	155	1	2	1	6	6	3	3
303	centor	364	0	1	0	5	4	3	3
303	features	309	0	1	1	6	5.66666666666667	3	3
303	centor	312	0	1	1	5	4.33333333333333	3	3
303	features	325	0	1	0	6	4.66666666666667	3	3
303	features	347	0	1	0	6	5.66666666666667	3	3
303	centor	355	0	1	0	6	6	3	3
304	examples	347	0	1	0	4.33333333333333	4	3	2
304	centor	312	0	3	1	3.66666666666667	4.33333333333333	3	2
304	examples	309	0	3	1	3.33333333333333	3.33333333333333	3	2
304	examples	325	0	1	0	3.66666666666667	3.66666666666667	3	2
304	examples	155	1	2	1	3.66666666666667	3.33333333333333	3	2
304	centor	319	0	3	1	3.33333333333333	3	3	2
304	centor	364	1	2	0	2.66666666666667	4	3	2
304	centor	355	0	1	0	4	3.66666666666667	3	2
307	performance	309	0	1	1	3.33333333333333	5.66666666666667	3	5
307	centor	355	0	1	0	6	6	3	5
307	centor	364	1	2	0	2	3.66666666666667	3	5
307	performance	347	0	3	0	3.66666666666667	6.33333333333333	3	5
307	centor	312	1	3	1	4.66666666666667	4.66666666666667	3	5
307	centor	319	0	3	1	2.33333333333333	5.33333333333333	3	5
307	performance	155	1	2	1	3.33333333333333	7	3	5
307	performance	325	1	3	0	3.66666666666667	6.66666666666667	3	5
308	centor	364	0	3	0	3	5.66666666666667	3	4
308	performance	325	0	1	0	4.66666666666667	4	3	4
308	performance	309	0	3	1	3.66666666666667	3.66666666666667	3	4
308	centor	319	0	1	1	5	5.66666666666667	3	4
308	centor	312	0	1	1	3.33333333333333	5.33333333333333	3	4
308	centor	355	0	1	0	3.66666666666667	6	3	4
308	performance	347	0	3	0	4	4.66666666666667	3	4
308	performance	155	1	3	1	4	4.33333333333333	3	4
309	examples	155	1	2	1	5.33333333333333	5.33333333333333	3	2
309	centor	319	0	1	1	7	7	3	2
309	examples	309	0	3	1	3.33333333333333	4.33333333333333	3	2
309	centor	312	0	3	1	6	6.33333333333333	3	2
309	centor	364	0	3	0	4.66666666666667	7	3	2
309	examples	347	0	3	0	5	4.66666666666667	3	2
309	centor	355	0	1	0	6.66666666666667	7	3	2
309	examples	325	0	3	0	4.33333333333333	4.33333333333333	3	2
310	features	347	0	3	0	4	5	3	3
310	centor	355	0	1	0	5	4.66666666666667	3	3
310	features	325	1	3	0	3.66666666666667	4	3	3
310	features	309	0	3	1	4	4.33333333333333	3	3
310	centor	319	0	3	1	5	4.66666666666667	3	3
310	centor	364	1	2	0	3.66666666666667	4	3	3
310	features	155	1	2	1	4.33333333333333	4.66666666666667	3	3
310	centor	312	0	3	1	5	4.66666666666667	3	3
311	features	347	0	3	0	4	4	3	3
311	centor	355	0	1	0	3.66666666666667	4.66666666666667	3	3
311	centor	319	0	1	1	2.66666666666667	4	3	3
311	features	309	0	3	1	4	4.66666666666667	3	3
311	centor	312	0	3	1	3.33333333333333	4	3	3
311	features	155	1	2	1	5	5	3	3
311	centor	364	1	2	0	3	3.33333333333333	3	3
311	features	325	1	2	0	4.33333333333333	4.33333333333333	3	3
314	examples	347	0	1	0	5	5	3	4
314	centor	355	0	1	0	4	4.66666666666667	3	4
314	centor	364	1	3	0	4	4.66666666666667	3	4
314	centor	319	0	1	1	4	4.66666666666667	3	4
314	examples	155	1	3	1	5	5	3	4
314	examples	309	1	3	1	5	5	3	4
314	centor	312	0	1	1	4	4.66666666666667	3	4
314	examples	325	0	1	0	5	5	3	4
315	centor	364	1	3	0	3.66666666666667	5	3	5
315	centor	319	0	3	1	4.33333333333333	5.33333333333333	3	5
315	performance	155	1	2	1	7	6.33333333333333	3	5
315	performance	347	0	3	0	5	4.33333333333333	3	5
315	performance	309	0	3	1	2.66666666666667	3.66666666666667	3	5
315	centor	355	0	1	0	7	5.33333333333333	3	5
315	centor	312	0	1	1	6.66666666666667	5.33333333333333	3	5
315	performance	325	0	1	0	4.66666666666667	5.33333333333333	3	5
316	centor	364	0	3	0	5.66666666666667	4.66666666666667	3	3
316	centor	355	0	1	0	6	5	3	3
316	centor	319	0	1	1	6.33333333333333	5	3	3
316	examples	325	0	1	0	6	3.33333333333333	3	3
316	examples	347	0	3	0	5.33333333333333	4	3	3
316	centor	312	0	1	1	5.66666666666667	5	3	3
316	examples	309	0	1	1	3	3	3	3
316	examples	155	1	2	1	6	3.66666666666667	3	3
318	centor	355	0	1	0	5.66666666666667	6.66666666666667	3	5
318	centor	319	0	1	1	5.33333333333333	6.33333333333333	3	5
318	centor	364	1	3	0	4	6.33333333333333	3	5
318	centor	312	0	3	1	5.33333333333333	6	3	5
318	performance	309	0	1	1	2	3.33333333333333	3	5
318	performance	155	1	2	1	5.33333333333333	3.33333333333333	3	5
318	performance	347	0	1	0	4.33333333333333	2.66666666666667	3	5
318	performance	325	0	3	0	4.33333333333333	3.33333333333333	3	5
319	examples	155	1	2	1	7	7	3	2
319	examples	347	0	3	0	5	5	3	2
319	centor	312	0	1	1	7	7	3	2
319	centor	319	0	1	1	7	7	3	2
319	centor	355	0	1	0	7	7	3	2
319	centor	364	1	3	0	5	5	3	2
319	examples	325	1	3	0	5	5	3	2
319	examples	309	0	1	1	7	7	3	2
321	centor	364	1	2	0	6	6	3	1
321	performance	155	1	2	1	6	6	3	1
321	centor	319	0	3	1	6	6	3	1
321	performance	347	0	3	0	6	6	3	1
321	performance	325	0	3	0	6	6	3	1
321	centor	312	0	1	1	6	6	3	1
321	performance	309	0	1	1	6	6	3	1
321	centor	355	0	1	0	6	6	3	1
322	features	155	1	2	1	6.33333333333333	6	3	2
322	centor	312	0	3	1	5	5.66666666666667	3	2
322	features	309	1	2	1	6	6	3	2
322	features	325	0	1	0	4.66666666666667	6	3	2
322	centor	319	1	1	1	6	6	3	2
322	features	347	1	3	0	3	5.33333333333333	3	2
322	centor	364	1	3	0	5	5.33333333333333	3	2
322	centor	355	0	1	0	6	6.33333333333333	3	2
326	examples	309	1	3	1	5	5	3	3
326	centor	355	0	1	0	7	6.33333333333333	3	3
326	centor	364	1	3	0	3.33333333333333	3	3	3
326	examples	155	1	2	1	7	7	3	3
326	centor	319	0	3	1	4	4	3	3
326	examples	325	0	1	0	6	6	3	3
326	examples	347	0	1	0	7	7	3	3
326	centor	312	1	3	1	5	5.66666666666667	3	3
327	centor	319	0	3	1	5	4.33333333333333	3	2
327	features	325	0	3	0	3	5	3	2
327	features	347	0	3	0	5	5	3	2
327	centor	355	0	3	0	5	4.33333333333333	3	2
327	centor	364	0	3	0	5	4.33333333333333	3	2
327	features	155	1	3	1	5.33333333333333	5	3	2
327	centor	312	0	3	1	5	4.33333333333333	3	2
327	features	309	0	3	1	5	5	3	2
328	features	325	0	1	0	5	5.66666666666667	3	2
328	centor	364	0	1	0	5.33333333333333	5.66666666666667	3	2
328	centor	355	0	1	0	6.33333333333333	6	3	2
328	features	155	1	2	1	6	5.33333333333333	3	2
328	features	347	1	2	0	2	4.66666666666667	3	2
328	centor	319	0	3	1	6.66666666666667	5.33333333333333	3	2
328	features	309	0	1	1	2.66666666666667	4	3	2
328	centor	312	0	1	1	5.66666666666667	5	3	2
329	performance	325	0	3	0	4.66666666666667	6	1	2
329	performance	155	1	2	1	5	7	1	2
329	centor	312	0	3	1	5	5.66666666666667	1	2
329	centor	364	1	3	0	5	5.66666666666667	1	2
329	centor	319	0	3	1	4.66666666666667	5.66666666666667	1	2
329	performance	347	1	3	0	5	6.66666666666667	1	2
329	centor	355	0	1	0	5	5.66666666666667	1	2
329	performance	309	0	3	1	5	6.66666666666667	1	2
332	centor	319	0	1	1	6	6	2	2
332	examples	347	1	3	0	6	6	2	2
332	centor	312	0	1	1	5	5	2	2
332	centor	364	1	3	0	5	5	2	2
332	examples	309	0	3	1	5	5	2	2
332	centor	355	0	1	0	5	5	2	2
332	examples	155	1	3	1	6	6	2	2
332	examples	325	1	3	0	6	6	2	2
334	centor	319	0	1	1	3	6	3	5
334	features	155	1	2	1	5	5	3	5
334	features	325	0	1	0	5	5	3	5
334	centor	364	1	2	0	3	6	3	5
334	centor	312	0	1	1	3	5.33333333333333	3	5
334	centor	355	0	1	0	3	6	3	5
334	features	309	0	1	1	2	3	3	5
334	features	347	0	3	0	5	5	3	5
337	centor	319	0	1	1	4	5	3	4
337	features	325	0	3	0	3.33333333333333	5.33333333333333	3	4
337	centor	364	1	3	0	4	5.33333333333333	3	4
337	features	155	1	2	1	4	5.33333333333333	3	4
337	features	309	0	1	1	4	5.33333333333333	3	4
337	features	347	0	1	0	4	5.33333333333333	3	4
337	centor	312	0	1	1	4.66666666666667	5.66666666666667	3	4
337	centor	355	0	1	0	4.66666666666667	6	3	4
338	centor	312	0	1	1	5	5.66666666666667	3	5
338	centor	364	0	1	0	5.66666666666667	5.66666666666667	3	5
338	centor	319	0	1	1	6	5.33333333333333	3	5
338	centor	355	0	1	0	5	4.66666666666667	3	5
338	performance	309	0	1	1	6	4.66666666666667	3	5
338	performance	155	1	2	1	6.66666666666667	7	3	5
338	performance	325	0	1	0	6	6.33333333333333	3	5
338	performance	347	1	2	0	5	4.66666666666667	3	5
340	examples	309	0	3	1	3.66666666666667	4.33333333333333	3	3
340	centor	364	0	3	0	5	5.66666666666667	3	3
340	examples	155	1	3	1	4	3	3	3
340	centor	312	0	3	1	4.66666666666667	5.33333333333333	3	3
340	centor	319	0	1	1	5	5.66666666666667	3	3
340	examples	347	0	3	0	4	3.66666666666667	3	3
340	centor	355	0	1	0	5	5.66666666666667	3	3
340	examples	325	0	1	0	3.66666666666667	5	3	3
341	performance	309	0	1	1	2	4	1	2
341	centor	312	1	2	1	5.33333333333333	5.33333333333333	1	2
341	performance	325	0	3	0	4	5.33333333333333	1	2
341	centor	319	0	3	1	4.66666666666667	5.66666666666667	1	2
341	performance	155	1	2	1	4	5	1	2
341	centor	355	0	1	0	5.33333333333333	6	1	2
341	centor	364	1	2	0	5	5.33333333333333	1	2
341	performance	347	0	3	0	4	5	1	2
345	centor	319	0	1	1	7	7	3	1
345	features	347	0	1	0	4.66666666666667	4.33333333333333	3	1
345	centor	364	1	2	0	4	5	3	1
345	centor	312	0	3	1	6	6	3	1
345	features	155	1	2	1	6	6	3	1
345	features	309	0	1	1	2	2.66666666666667	3	1
345	centor	355	0	1	0	7	6	3	1
345	features	325	1	3	0	2.66666666666667	5	3	1
346	features	325	0	1	0	6	4.66666666666667	3	2
346	features	347	0	1	0	6	6	3	2
346	centor	312	0	1	1	6	4	3	2
346	features	155	1	2	1	6	6	3	2
346	centor	319	0	3	1	6	4	3	2
346	features	309	0	1	1	6	6	3	2
346	centor	355	0	1	0	6	4	3	2
346	centor	364	0	3	0	6	4	3	2
347	examples	309	0	1	1	3	3	3	5
347	examples	347	0	3	0	3	3	3	5
347	examples	155	1	2	1	4.66666666666667	5	3	5
347	centor	319	0	1	1	4	4	3	5
347	centor	364	1	2	0	3	2.66666666666667	3	5
347	centor	355	0	1	0	5	5	3	5
347	centor	312	1	2	1	5.33333333333333	5	3	5
347	examples	325	1	3	0	3	3	3	5
348	performance	347	0	3	0	5.33333333333333	5.33333333333333	3	2
348	performance	309	0	1	1	6	6	3	2
348	performance	155	1	2	1	7	7	3	2
348	performance	325	0	1	0	6	4.66666666666667	3	2
348	centor	364	1	2	0	4	3	3	2
348	centor	355	0	1	0	6	6	3	2
348	centor	312	0	1	1	6	6	3	2
348	centor	319	0	3	1	5.33333333333333	4.66666666666667	3	2
