# Supplementary material for: Explainable AI decision support improves accuracy during telehealth strep throat screening
Source: Commun Med (Lond). 2024 Jul 24;4:149. doi: 10.1038/s43856-024-00568-x (PMC11269612; doi:10.1038/s43856-024-00568-x)
Supplement: Supplementary file 4 — Supplementary Data 1 [file 43856_2024_568_MOESM4_ESM.zip › analysis_code.R]

library("readxl")
library(dplyr)
library("ggplot2")
library("ggpubr") 
library("plyr")
library(tidyr)
library(tidyverse)
library(openxlsx)
library(rstatix)
library(WRS2)

library(lme4)
library(effectsize)
options(es.use_symbols = TRUE)
library(effsize)
library(car)

main = '' # TODO: insert your main path here
performanceData = read.csv(paste(main,'objective_measures.csv', sep=""))
responsesData = read.csv(paste(main,'survey_responses.csv', sep=""))

# create categorical variables
cond_levels <- c("centor", "performance", "features", "examples")

responsesData$condition <- factor(responsesData$cond, levels=cond_levels)
responsesData$record_id <- factor(responsesData$record_id)
responsesData$case_ID <- factor(responsesData$case_ID)

performanceData$condition <- factor(performanceData$cond, levels=cond_levels)
performanceData$record_id <- factor(performanceData$record_id)

# encode demographic information
# 1: Physician, 2: NP, 3: PA
performanceData$demo_provider <- factor(performanceData$demo_provider)
responsesData$demo_provider <- factor(responsesData$demo_provider)
# 1: 1-3, 2: 4-10, 3: 11-15, 4:16-20, 5:20+
performanceData$demo_years <- factor(performanceData$demo_years)
responsesData$demo_years <- factor(responsesData$demo_years)

# encode user responses
# user_prediction and ground_truth
# 1: positive strep, 0: negative strep
responsesData$user_prediction <- factor(responsesData$user_prediction)
responsesData$ground_truth <- factor(responsesData$ground_truth)
# user_treatment
# 1: supportive care, 2: antibiotics, 3: confirmatory test
responsesData$user_treatment <- factor(responsesData$user_treatment)


# compute statistics
performanceData %>% 
  group_by(condition) %>%
  get_summary_stats(sens, type="common")

# select groups with AI support only
groupsAI <- subset(performanceData, performanceData$cond!='centor')
responsesAI <- subset(responsesData, responsesData$cond!='centor')

# Models objective measures
# 1. Sensitivity
model_sens <- lmer(formula = sens ~ condition + demo_provider + demo_years + (1|record_id), 
                   data=performanceData) 
summary(model_sens)
performance::r2(model_sens)

# ANOVA test with groups using AI
res.aov <- anova_test(
  data=groupsAI, dv=sens, between=condition)
get_anova_table(res.aov)


# 2. Specificity 
model_spec <- lm(spec ~ condition + demo_provider + demo_years, data=performanceData)
summary(model_spec)
performance::r2(model_spec)

# ANOVA test with groups using AI
res.aov <- anova_test(
  data=groupsAI, dv=spec, between=condition)
get_anova_table(res.aov)

aov(spec ~ condition, data = groupsAI) %>% tukey_hsd()

# PPV
model_ppv <- lm(ppv ~ condition + demo_provider + demo_years, data=performanceData)
summary(model_ppv)

res.aov <- anova_test(
  data=groupsAI, dv=ppv, between=condition)
get_anova_table(res.aov)

aov(ppv ~ condition, data = groupsAI) %>% tukey_hsd()
# feature importance and examples: 0.000579 ***     

# NPV
model_npv <- lm(npv ~ condition + demo_provider + demo_years, data=performanceData)
summary(model_npv)

res.aov <- anova_test(
  data=groupsAI, dv=npv, between=condition)
get_anova_table(res.aov)

aov(npv ~ condition, data = groupsAI) %>% tukey_hsd()
# feature importance and examples: 0.0225 *


# 3. Agreement with AI
model_agree <- lmer(formula = agreement_rate ~ condition + demo_provider + demo_years + (1|record_id), 
                    data=performanceData) 
summary(model_agree)
performance::r2(model_agree)

# ANOVA test with groups using AI
res.aov <- anova_test(
  data=groupsAI, dv=agreement_rate, between=condition)
get_anova_table(res.aov)

aov(agreement_rate ~ condition, data = groupsAI) %>% tukey_hsd()

# 4. Confirmatory testing 
model_conf <- lmer(formula = conf_neg ~ condition + demo_provider + demo_years + (1|record_id), 
                   data=performanceData) 
summary(model_conf)
performance::r2(model_conf)

# ANOVA test with groups using AI
res.aov <- anova_test(
  data=groupsAI, dv=conf_neg, between=condition)
get_anova_table(res.aov)

# Models subjective measures
# compute statistics
responsesData %>% 
  group_by(condition) %>%
  get_summary_stats(qUnd, type="common")

# 5. Subjective trust
model_trust <- lmer(formula=qTrust ~ condition + demo_provider + demo_years + (1|record_id), 
                    data=responsesData)
summary(model_trust)
performance::r2(model_trust)

# ANOVA test with groups using AI
aov_trust <- aov(qTrust ~ condition +  Error(record_id), data = responsesAI)
summary(aov_trust)


# subjective understanding
model_understand <- lmer(formula=qUnd ~ condition + demo_provider + demo_years + (1|record_id), 
                         data=responsesData)
summary(model_understand)
performance::r2(model_understand)

# ANOVA test with groups using AI
aov_understand <- aov(qUnd ~ condition +  Error(record_id), data = responsesAI)
summary(aov_understand)


# subplots in the main results figure
tt=13 # set font size
par(bg = "white")
# sensitivity plot
performanceData.summary <- performanceData %>%
  dplyr::group_by(condition) %>%
  dplyr::summarise(
    sd = sd(sens, na.rm = TRUE),
    sens = mean(sens)
  )


ggplot(performanceData, aes(x=condition, y=sens, fill=condition)) +
  geom_bar(stat = "identity", data = performanceData.summary,
           color = "black") +
  geom_point(aes(y=sens), position=position_jitter(width=0.2, height=0.04),
             color = "black", alpha=0.7) + 
  scale_fill_viridis(discrete = TRUE, alpha=0.6) + theme_light()+
  theme(legend.position = "none", 
        plot.title = element_text(size=11), 
        axis.text= element_text(size = tt), 
        axis.title.x = element_blank(), 
        axis.title.y = element_text(size = tt)) + ylim(0,1.3) + 
  ylab('Sensitivity') + 
  scale_x_discrete(labels = c("CS", "PC", "FC", "EE")) + 
  geom_errorbar(
    aes(ymin = sens-sd, ymax = sens+sd),
    data = performanceData.summary, width = 0.2) 

# confirmatory test for negative cases plot
performanceData.summary <- performanceData %>%
  dplyr::group_by(condition) %>%
  dplyr::summarise(
    sd = sd(conf_neg, na.rm = TRUE),
    conf_neg = mean(conf_neg)
  )

ggplot(performanceData, aes(x=condition, y=conf_neg, fill=condition)) +
  geom_bar(stat = "identity", data = performanceData.summary,
           color = "black") +
  geom_point(aes(y=conf_neg), position=position_jitter(width=0.2, height=0.04),
             color = "black", alpha=0.7) + 
  scale_fill_viridis(discrete = TRUE, alpha=0.6) + theme_light()+
  theme(legend.position = "none", 
        plot.title = element_text(size=11), 
        axis.text= element_text(size = tt), 
        axis.title.x = element_blank(),
        axis.title.y = element_text(size = tt)) + ylim(0,1.3) + 
  ylab('Fraction of negative cases') + 
  scale_x_discrete(labels = c("CS", "PC", "FC", "EE")) + 
  geom_errorbar(
    aes(ymin = conf_neg-sd, ymax = conf_neg+sd),
    data = performanceData.summary, width = 0.2) 

# subjective trust plot
responsesData %>%
  ggplot( aes(x=condition, y=qTrust, fill=condition)) +
  geom_boxplot() +
  scale_fill_viridis(discrete = TRUE, alpha=0.6) +
  theme_light()+
  theme(
    legend.position="none",
    plot.title = element_text(size=11), 
    axis.text= element_text(size = tt), 
    axis.title.x = element_blank(),
    axis.title.y = element_text(size = tt)
  ) +  
  ylab('Perceived trust') + 
  scale_x_discrete(labels = c("CS", "PC", "FC", "EE")) + 
  ylim(1, 8) +
  xlab("")


# subjective understanding plot
responsesData %>%
  ggplot( aes(x=condition, y=qUnd, fill=condition)) +
  geom_boxplot() +
  scale_fill_viridis(discrete = TRUE, alpha=0.6) +
  theme_light()+
  theme(
    legend.position="none",
    plot.title = element_text(size=11), 
    axis.text= element_text(size = tt), 
    axis.title.x = element_blank(),
    axis.title.y = element_text(size = tt)
  ) +  
  ylab('Perceived understanding') + 
  scale_x_discrete(labels = c("CS", "PC", "FC", "EE")) + 
  ylim(1, 8) +
  xlab("")

# ----------------------------------
